# Supplementary material for: Prioritizing Sustainable Denim Fabric through Integrated Decision-Making Framework
Source: Materials (Basel). 2024 Jul 3;17(13):3291. doi: 10.3390/ma17133291 (PMC11243534; doi:10.3390/ma17133291)
Supplement: Supplementary file 1 [file materials-17-03291-s001.zip]

Archive with 1 entries (1 files):
- materials-2998275-supplementary.pdf
